# Supplementary material for: Fair Shares and Sharing Fairly: A Survey of Public Views on Open Science, Informed Consent and Participatory Research in Biobanking
Source: PLoS One. 2015 Jul 8;10(7):e0129893. doi: 10.1371/journal.pone.0129893 (PMC4495996; doi:10.1371/journal.pone.0129893)
Supplement: S2 File — The complete exported survey data, with identifying answers relating to name, location and contact information removed. (XLSX) [file pone.0129893.s002.xlsx]

## Sheet: Sheet1
What is your age?	What is your gender?	What is the highest level of education you have completed? (If currently enrolled, please select the previous level or highest degree received.)	Have you provided tissue samples, blood samples, or genetic data to a biobank or genetic database research project? If not, would you consider doing so in the future?	How important is it for you to receive clear, specific information about the objectives of any biobank or genetic database project you participate in?	How important is it for you to receive clear, specific information about the governance structure of any biobank or genetic database project you participate in (i.e. who will be responsible for managing your information and what safeguards are in place to protect the research participants)?	How important is it for you to receive clear, specific information about who will control the samples and data, and who could profit economically from any biobank or genetic database project you participate in?	How important is it for you to receive clear, specific information about how your confidentiality will be protected by any biobank or genetic database project you participate in?	What is the most important piece of information you would like to be provided about any biobank project that you participate in?	What would you prefer concerning tissue samples from your body if they are left over after a medical procedure?	Open sharing of genetic information between researchers and institutions has been shown to substantially facilitate health research. However, some parties are concerned that this could limit patients’ rights to choose how, and by whom, their genetic information is used. Would you be willing to participate in a project where your information and samples would be shared with the international commu…	Who should benefit financially from large-scale biobank research using genetic data and samples?		Who should control and take ethical and legal responsibility for the genetic samples and data in a large-scale biobank or genetic database project?		How important is it that the identity and medical records of people who provide samples and data to a biobank or genetic database project are protected from access by third parties?	What risks, if any, would you associate with a breach of confidentiality in an open biobanking or genetic database research project?	Other than the topics discussed above, do you foresee any additional issues or concerns that open, collaborative biobanking or genetic database research could create?
Open-Ended Response	Response	Response	Response	Response	Response	Response	Response	Open-Ended Response	Response	Response	Response	Other (please specify).	Response	Other (please specify).	Response	Open-Ended Response	Open-Ended Response
30	Female	University undergraduate degree, such as a Bachelor's Degree	I have provided tissue samples or genetic data to a biobank or genetic database.	Very important	Very important	Very important	Very important	What safeguards will be in place to protect my privacy	I would prefer to give a one-time general consent, which would allow the use of my leftover tissues in any type of medical research in the future.	I would prefer my data to remain stored and used by a single Canadian institution.	Everybody.		The institution of the researchers who conduct the biobank project.		Very important	Info could be obtained by insurance companies who could then deny service or compensation to the owner of the genetic info
23	Male	University undergraduate degree, such as a Bachelor's Degree	I have not provided tissue samples or genetic data to a biobank or genetic database, but I might in the future.	Very important	Very important	Very important	Very important	t	I would prefer that my leftover tissues are not used except for my medical care.	I would prefer my data to be shared with the international scientific community.	The people who provided the samples.		The people who provided the samples.		Very important	fg	fgh
58	Male	Some college / CEGEP / trade school	I have not provided tissue samples or genetic data to a biobank or genetic database, but I might in the future.	Very important	Very important	Very important	Very important	How it relates to me.	I would prefer to give a one-time general consent, which would allow the use of my leftover tissues in any type of medical research in the future.	I would prefer my data to be shared with the international scientific community.	Everybody.		The institution of the researchers who conduct the biobank project.		Very important	Not sure.	Not at this time.
61	Female	University undergraduate degree, such as a Bachelor's Degree	I have provided tissue samples or genetic data to a biobank or genetic database.	Important	Important	Very important	Important	the objectives of the project	I would prefer that my leftover tissues are not used in medical research unless I am re-contacted to give consent for each specific research project.	I would prefer my data to be shared with the international scientific community.	Other (please specify).	It would depend on the objectives of the research.	The researchers who conducted the biobank project.		Very important	Employers could screen potential candidates for genetic disorders which might impact the number of sick days they'd have to take. Insurance companies could do similar screening for accepting or declining applications.
22	Female	Graduated from high school	I have provided tissue samples or genetic data to a biobank or genetic database.	Very important	Very important	Very important	Very important	the safety of the procedure	I would prefer to give a one-time general consent, which would allow the use of my leftover tissues in any type of medical research in the future.	I would prefer my data to be shared with the international scientific community.	Everybody.		The institution of the researchers who conduct the biobank project.		Important	public finding out information, health professionals who don't need to know having access, accessibility to information, cooperations and companies having access to information	none
25	Male	University undergraduate degree, such as a Bachelor's Degree	I have not provided tissue samples or genetic data to a biobank or genetic database, but I might in the future.	Very important	Very important	Very important	Important	samples and date should be secure	I would prefer to give a one-time general consent, which would allow the use of my leftover tissues in any type of medical research in the future.	I would prefer my data to be shared with the international scientific community.	The researchers who have conducted the biobank project or their institution.		The researchers who conducted the biobank project.		Important	na	no
69	Female	University undergraduate degree, such as a Bachelor's Degree	I have not provided tissue samples or genetic data to a biobank or genetic database, but I might in the future.	Very important	Very important	Very important	Very important	Who is in charge, providing funding, and will benefit.	I would prefer that my leftover tissues are not used for medical research in general. I would be willing to give consent for their use in a specific area of research (e.g. ‘cancer research’, ‘genetic research’).	I would prefer my data to be shared with the international scientific community.	Other (please specify).	Variable, possibly several of the above choices.	The institution of the researchers who conduct the biobank project.		Very important	Risk of donors being denied Life Insurance or Extended Health, or of cost soaring. Potential of one's family being included in above. Potential disclosure of one's ancestoral background, genetic link outside own accepted family line.	Question of patenting a cell line, or treatment(s) developed.
66	Female	University undergraduate degree, such as a Bachelor's Degree	I have not provided tissue samples or genetic data to a biobank or genetic database, but I might in the future.	Very important	Very important	Very important	Very important	I place highest importance on the protection of my personal information, as well as information about what is done with the results of the study, and who benefits economically from the study.	I would prefer to give a one-time general consent, which would allow the use of my leftover tissues in any type of medical research in the future.	I would prefer my data to be shared with the international scientific community.	Everybody.		The institution of the researchers who conduct the biobank project.		Very important	risk of personal information being divulged	No, but there is not sufficient time to think about such a broad question.
51	Male	Graduated from college / CEGEP / trade school	I have not provided tissue samples or genetic data to a biobank or genetic database, but I might in the future.	Important	Important	Important	Important	Who will be in control of the samples and data, and who will profit from any biobank or genetic database project I participate in.	I would prefer to give a one-time general consent, which would allow the use of my leftover tissues in any type of medical research in the future.	I would prefer my data to be shared with the international scientific community.	Other (please specify).	The family of the people who provided the samples should benefit.	The institution of the researchers who conduct the biobank project.		Very important	This is kind of a dumb question, the most important thing in my opinion is to keep my identity kept confidential or I would NOT want to participate. If there are people willing to breach the security to obtain information then it must be for monetary value or to exploit the people that are supplying samples. Either way it is not acceptable and makes me not even want to get involved, I already hav…	People that would breach the security to steal this private information that we agreed to give to the research company ONLY.
24	Male	Some university	I have not provided tissue samples or genetic data to a biobank or genetic database, but I might in the future.	Very important	Very important	Very important	Important	What happens with my contribution	I would prefer that my leftover tissues are not used for medical research in general. I would be willing to give consent for their use in a specific area of research (e.g. ‘cancer research’, ‘genetic research’).	I would prefer my data to be shared with the international scientific community.	Everybody.		The institution of the researchers who conduct the biobank project.		Very important	I don't know	No
63	Male	University undergraduate degree, such as a Bachelor's Degree	I have not provided tissue samples or genetic data to a biobank or genetic database, but I might in the future.	Very important	Very important	Very important	Very important	Which specific areas or goals will be persued?	I would prefer to give a one-time general consent, which would allow the use of my leftover tissues in any type of medical research in the future.	Undecided.	Everybody.		Undecided.		Very important	I really haven't thought about it. I don't see any major risks on the surface level, but it would depend on the amount and type of information stored in the database.	Not if it is structured and managed properly.
28	Male	University undergraduate degree, such as a Bachelor's Degree	I have not provided tissue samples or genetic data to a biobank or genetic database, but I might in the future.	Important	Important	Important	Very important		I would prefer that my leftover tissues are not used for medical research in general. I would be willing to give consent for their use in a specific area of research (e.g. ‘cancer research’, ‘genetic research’).	Undecided.	Everybody.		The people who provided the samples.		Very important
37	Female	Graduated from college / CEGEP / trade school	I have not provided tissue samples or genetic data to a biobank or genetic database, but I might in the future.	Very important	Very important	Very important	Very important		Undecided.	Undecided.	The people who provided the samples.		The people who provided the samples.		Very important
65	Female	Some university	I have provided tissue samples or genetic data to a biobank or genetic database.	Very important	Very important	Very important	Very important	I would like to know what topics they are researching and what the results of the studies are	I would prefer that my leftover tissues are not used in medical research unless I am re-contacted to give consent for each specific research project.	I would prefer my data to be shared with the international scientific community.	Everybody.		The institution of the researchers who conduct the biobank project.		Very important	I don't actually see how it would harm me with our medical system, but would worry in the US. Also I would not want to be another Henrietta Lacks	It could foster racial stereotypes depending on the findings. I also worry about ageism in treatment as there are always exceptions
44	Male	Some university	I have not provided tissue samples or genetic data to a biobank or genetic database, but I might in the future.	Important	Important	Important	Important	That the information could not be used against me in anyway or form - such as denial of health insurance, etc...	I would prefer that my leftover tissues are not used except for my medical care.	I would prefer my data to remain stored and used by a single Canadian institution.	Other (please specify).	No one, the sample is given freely and the results should be freely given.	The institution of the researchers who conduct the biobank project.		Very important	Loss of health insurance; intrusion of privacy by private or goverment agencies.	No
53	Female	Graduated from college / CEGEP / trade school	I have not provided tissue samples or genetic data to a biobank or genetic database, but I might in the future.	Very important	Very important	Very important	Very important	I would want to be assured that any and all of the information about the samples is confidential and cannot possibly be used for purposes other thatn those that I agree to.	I would prefer that my leftover tissues are not used in medical research unless I am re-contacted to give consent for each specific research project.	I would prefer my data to be shared with the international scientific community.	Everybody.		The institution of the researchers who conduct the biobank project.		Very important		samples used for things like cloning
29	Male	Graduated from college / CEGEP / trade school	I have not provided tissue samples or genetic data to a biobank or genetic database, but I might in the future.	Very important	Very important	Very important	Very important	Who is using it and what for.	I would prefer that my leftover tissues are not used for medical research in general. I would be willing to give consent for their use in a specific area of research (e.g. ‘cancer research’, ‘genetic research’).	I would prefer my data to be shared with the international scientific community.	Everybody.		Other (please specify).	THe institution, researchers and governmental bodies that oversee the work.	Very important	It depends on the nature of the information stored. If all medical records and personal info (SIN numbers, personal information that could be used for ID theft) are stored and stolen the significance of the theft is very large.	Not sure at this point.
46	Male	Graduated from college / CEGEP / trade school	I have not provided tissue samples or genetic data to a biobank or genetic database, but I might in the future.	Important	Important	Important	Important	Who has access to this BIO BANK?, and what is it used for?	I would prefer to give a one-time general consent, which would allow the use of my leftover tissues in any type of medical research in the future.	I would prefer my data to remain stored and used by a single Canadian institution.	The people who provided the samples.		The people who provided the samples.		Very important	this information ending up in the wrong hands and used against someone with\out their concent	unsure
51	Female	Some university	I have not provided tissue samples or genetic data to a biobank or genetic database, but I might in the future.	Very important	Very important	Very important	Very important		I would prefer that my leftover tissues are not used in medical research unless I am re-contacted to give consent for each specific research project.	I would prefer my data to be shared with the international scientific community.	Other (please specify).	I think the researchers and their organizations could benefit financially, and perhaps some honorarium to those who provided samples may be an incentive for people to participate.	The institution of the researchers who conduct the biobank project.		Very important
23	Female	University undergraduate degree, such as a Bachelor's Degree	I have not provided tissue samples or genetic data to a biobank or genetic database, but I might in the future.	Very important	Important	Important	Very important		I would prefer that my leftover tissues are not used in medical research unless I am re-contacted to give consent for each specific research project.	I would prefer my data to remain stored and used by a single Canadian institution.	The community to which the people who provided the samples identify (e.g. all cancer patients, if the person who provided the sample had cancer).		The researchers who conducted the biobank project.		Very important
73	Female		I have not provided tissue samples or genetic data to a biobank or genetic database, but I might in the future.	Important	Important	Important	Important		Undecided.	Undecided.	Undecided.		Undecided.		Very important
40	Male	Some university	I have not provided tissue samples or genetic data to a biobank or genetic database, but I might in the future.	Very important	Very important	Very important	Very important	health related data	I would prefer to give a one-time general consent, which would allow the use of my leftover tissues in any type of medical research in the future.	I would prefer my data to remain stored and used by a single Canadian institution.	Everybody.		The institution of the researchers who conduct the biobank project.		Very important	DNA identity theft	yes
54	Male	Graduated from college / CEGEP / trade school	I have not provided tissue samples or genetic data to a biobank or genetic database, but I might in the future.	Important	Important	Important	Important	What the research is about and who it would benefit	I would prefer to give a one-time general consent, which would allow the use of my leftover tissues in any type of medical research in the future.	I would prefer my data to be shared with the international scientific community.	Undecided.		The researchers who conducted the biobank project.		Very important	Misuse for purposes other than those originally intended.
56	Male	Graduated from high school	I have not provided tissue samples or genetic data to a biobank or genetic database, but I might in the future.	Unimportant	Unimportant	Unimportant	Unimportant	n/a	I would prefer to give a one-time general consent, which would allow the use of my leftover tissues in any type of medical research in the future.	I would prefer my data to remain stored and used by a single Canadian institution.	The community to which the people who provided the samples identify (e.g. all cancer patients, if the person who provided the sample had cancer).		The researchers who conducted the biobank project.		Unimportant	don't konw	no
59	Male	University undergraduate degree, such as a Bachelor's Degree	I have not provided tissue samples or genetic data to a biobank or genetic database, but I might in the future.	Very important	Very important	Important	Important	end use of the data provided	I would prefer that my leftover tissues are not used except for my medical care.	I would prefer my data to be shared with the international scientific community.	Everybody.		The researchers who conducted the biobank project.		Very important	financial gain by third party organ vendors (those who find compatible donors for a fee)
26	Female	University undergraduate degree, such as a Bachelor's Degree	I have not provided tissue samples or genetic data to a biobank or genetic database, but I might in the future.	Somewhat important	Important	Important	Important	not sure	I would prefer to give a one-time general consent, which would allow the use of my leftover tissues in any type of medical research in the future.	Undecided.	Undecided.		Undecided.		Somewhat important	not sure	none
28	Female	University undergraduate degree, such as a Bachelor's Degree	I have not provided tissue samples or genetic data to a biobank or genetic database, but I might in the future.	Very important	Very important	Very important	Very important	What that information will be used for	I would prefer to give a one-time general consent, which would allow the use of my leftover tissues in any type of medical research in the future.	I would prefer my data to remain stored and used by a single Canadian institution.	The community to which the people who provided the samples identify (e.g. all cancer patients, if the person who provided the sample had cancer).		Undecided.		Very important
24	Male	Some college / CEGEP / trade school	I have not provided tissue samples or genetic data to a biobank or genetic database, but I might in the future.	Important	Very important	Important	Very important	How will my personal information be stored.	I would prefer to give a one-time general consent, which would allow the use of my leftover tissues in any type of medical research in the future.	I would prefer my data to be shared with the international scientific community.	Undecided.		The institution of the researchers who conduct the biobank project.		Very important	identity theft	if samples provided for non-profit research are used in high profit r&d there could be unhappy donors
73	Male	University graduate degree, such as a Master's or PhD	I have not provided tissue samples or genetic data to a biobank or genetic database, but I might in the future.	Important	Important	Important	Important		I would prefer to give a one-time general consent, which would allow the use of my leftover tissues in any type of medical research in the future.	I would prefer my data to be shared with the international scientific community.	Everybody.		The researchers who conducted the biobank project.		Important
45	Male	University graduate degree, such as a Master's or PhD	I have provided tissue samples or genetic data to a biobank or genetic database.	Important	Very important	Very important	Important		I would prefer to give a one-time general consent, which would allow the use of my leftover tissues in any type of medical research in the future.	I would prefer my data to be shared with the international scientific community.	The people who provided the samples.		The researchers who conducted the biobank project.		Important	people would learn about my dna sequencing.	none
66	Female	Some high school	I have not provided tissue samples or genetic data to a biobank or genetic database, but I might in the future.	Important	Important	Important	Important	That they would do their utmost to protect my privacy	I would prefer to give a one-time general consent, which would allow the use of my leftover tissues in any type of medical research in the future.	I would prefer my data to be shared with the international scientific community.	The community to which the people who provided the samples identify (e.g. all cancer patients, if the person who provided the sample had cancer).		The institution of the researchers who conduct the biobank project.		Very important		Unsure
35	Female	Graduated from college / CEGEP / trade school	I have not provided tissue samples or genetic data to a biobank or genetic database, but I might in the future.	Very important	Very important	Important	Very important	La numéro 8 l’obtention d’informations spécifiques et claires à propos des objectifs de recherche d’une biobanque ou d’une base de données génétiques à laquelle vous avez contribué ou pourriez contribuer?	I would prefer to give a one-time general consent, which would allow the use of my leftover tissues in any type of medical research in the future.	Undecided.	The community to which the people who provided the samples identify (e.g. all cancer patients, if the person who provided the sample had cancer).		The institution of the researchers who conduct the biobank project.		Very important
51	Female	Graduated from high school	I have not provided tissue samples or genetic data to a biobank or genetic database, but I might in the future.	Very important	Very important	Very important	Very important	What the samples are going to be used for	I would prefer to give a one-time general consent, which would allow the use of my leftover tissues in any type of medical research in the future.	I would prefer my data to remain stored and used by a single Canadian institution.	The people who provided the samples.		The institution of the researchers who conduct the biobank project.		Very important
34	Male	Some college / CEGEP / trade school	I have not provided tissue samples or genetic data to a biobank or genetic database, but I might in the future.	Important	Important	Important	Important	genes	I would prefer to give a one-time general consent, which would allow the use of my leftover tissues in any type of medical research in the future.	I would prefer my data to be shared with the international scientific community.	The researchers who have conducted the biobank project or their institution.		The researchers who conducted the biobank project.		Important	none	none
38	Female	Some high school	I have not provided tissue samples or genetic data to a biobank or genetic database, but I might in the future.	Very important	Very important	Very important	Very important	Confidentiality and who would profit.	I would prefer to give a one-time general consent, which would allow the use of my leftover tissues in any type of medical research in the future.	I would prefer my data to be shared with the international scientific community.	Everybody.		The institution of the researchers who conduct the biobank project.		Very important
22	Male	Some college / CEGEP / trade school	I have not provided tissue samples or genetic data to a biobank or genetic database, but I might in the future.	Very important	Very important	Very important	Very important	Heritage, and anomalies be they good or bad.. such as immunity or vulnerability to disease, learning abilities or disabilities etcetera.. If I am to donate a part of my self I feel obliged to know what is being done with what I have given.	I would prefer that my leftover tissues are not used in medical research unless I am re-contacted to give consent for each specific research project.	I would prefer my data to remain stored and used by a single Canadian institution.	The people who provided the samples.		The people who provided the samples.		Very important	Loss of genetic property, loss of identity and possibly other consequences.	Such projects require cooperation and freedom of information between all parties involved. Genetic samples should have different properties attached to them depending on if the donator chooses to give full rights to the institution of chooses to maintain all rights to the said donator's genetic material. Unwanted personal information leak-outs could be better prevented through such means. Such la…
40	Female	Some college / CEGEP / trade school	I have not provided tissue samples or genetic data to a biobank or genetic database, but I might in the future.	Very important	Very important	Very important	Very important	What it will be used for	I would prefer to give a one-time general consent, which would allow the use of my leftover tissues in any type of medical research in the future.	Undecided.	Everybody.		The institution of the researchers who conduct the biobank project.		Very important	Not sure
39	Male	Graduated from college / CEGEP / trade school	I have provided tissue samples or genetic data to a biobank or genetic database.	Very important	Very important	Very important	Very important	That the sample is safe kept.	I would prefer to give a one-time general consent, which would allow the use of my leftover tissues in any type of medical research in the future.	I would prefer my data to be shared with the international scientific community.	Everybody.		The institution of the researchers who conduct the biobank project.		Very important
29	Male	University undergraduate degree, such as a Bachelor's Degree	I have not provided tissue samples or genetic data to a biobank or genetic database, but I might in the future.	Somewhat important	Somewhat important	Somewhat important	Very important	Security, transparency, science used for a common good for Canadians - not for economic purposes	I would prefer that my leftover tissues are not used for medical research in general. I would be willing to give consent for their use in a specific area of research (e.g. ‘cancer research’, ‘genetic research’).	Undecided.	Everybody.		Nobody should have control over genetic samples or data.		Somewhat important	stolen, slander	-for Canadians to be healthier, ie fix inferfility, cancer, autism etc.
35	Male	Graduated from high school	I have not provided tissue samples or genetic data to a biobank or genetic database, but I might in the future.	Very important	Very important	Very important	Very important	How it is being used, how I am protected from corrupt or evil activities, and what precautions are taken to protect it	I would prefer that my leftover tissues are not used in medical research unless I am re-contacted to give consent for each specific research project.	Undecided.	The community to which the people who provided the samples identify (e.g. all cancer patients, if the person who provided the sample had cancer).		The researchers who conducted the biobank project.		Very important	potential for illegal misuse such as cloning or dna alterations	will be controlled by some facist organization for evil or greedy purposes
	Male	University graduate degree, such as a Master's or PhD	I have not provided tissue samples or genetic data to a biobank or genetic database, but I might in the future.	Very important	Very important	Very important	Very important	That my samples only used for science and is not shared with other government agencies	Undecided.	I would prefer my data to remain stored and used by a single Canadian institution.	Everybody.		The researchers who conducted the biobank project.		Very important	Personal information and records about patients can be leaked - same risks that apply to doctor patient confidentiality.	Records from the donors (DNA) should not be shared with any other government bodies.
28	Male	Some college / CEGEP / trade school	I have not provided tissue samples or genetic data to a biobank or genetic database, but I might in the future.	Very important	Very important	Very important	Very important	Guarantees	I would prefer to give a one-time general consent, which would allow the use of my leftover tissues in any type of medical research in the future.	I would prefer my data to be shared with the international scientific community.	Everybody.		The institution of the researchers who conduct the biobank project.		Very important	Can't think of any off the top of my head	there is no topics above?
38	Male	Some college / CEGEP / trade school	I have not provided tissue samples or genetic data to a biobank or genetic database, but I might in the future.	Very important	Very important	Very important	Very important	Degree of confidentiality pertaining to my personal information and to what my donation will be used for (ie research, donor etc)	I would prefer to give a one-time general consent, which would allow the use of my leftover tissues in any type of medical research in the future.	I would prefer my data to remain stored and used by a single Canadian institution.	Everybody.		Other (please specify).	Researchers and the institute performing the research. There should be an equal level of responsibility.	Very important	- breach of trust - identity theft - unwanted advertising from other parties	Not at this time
31	Female	Some college / CEGEP / trade school	I have not provided tissue samples or genetic data to a biobank or genetic database, but I might in the future.	Very important	Very important	Very important	Very important		I would prefer that my leftover tissues are not used in medical research unless I am re-contacted to give consent for each specific research project.	I would prefer my data to remain stored and used by a single Canadian institution.	Everybody.		The institution of the researchers who conduct the biobank project.		Very important
44	Male	Graduated from college / CEGEP / trade school	I have not provided tissue samples or genetic data to a biobank or genetic database, but I might in the future.	Very important	Very important	Very important	Very important	health concerns	Undecided.	Undecided.	Everybody.		The institution of the researchers who conduct the biobank project.		Very important	undecided	undecided
68	Female	Some university	I have not provided tissue samples or genetic data to a biobank or genetic database, but I might in the future.	Very important	Very important	Very important	Very important	-p0ssible future illnesses for myself and family and how to manage or avoid them.	I would prefer that my leftover tissues are not used in medical research unless I am re-contacted to give consent for each specific research project.	I would prefer my data to be shared with the international scientific community.	The community to which the people who provided the samples identify (e.g. all cancer patients, if the person who provided the sample had cancer).		The institution of the researchers who conduct the biobank project.		Very important
20	Male	Some university	I have not provided tissue samples or genetic data to a biobank or genetic database, but I might in the future.	Very important	Very important	Very important	Very important	as detail as it can be	I would prefer that my leftover tissues are not used except for my medical care.	Undecided.	Everybody.		The researchers who conducted the biobank project.		Very important	all possible serious consequences	not enough knowledge of this kind of research to the public, should disclose more and more to the public as well as regulated by government or some reputable organizations
44	Male	Some university	I have not provided tissue samples or genetic data to a biobank or genetic database, but I might in the future.	Important	Somewhat important	Important	Somewhat important	Whether there is any way for me to receive financial incentives for participating.	I would prefer to give a one-time general consent, which would allow the use of my leftover tissues in any type of medical research in the future.	I would prefer my data to be shared with the international scientific community.	The people who provided the samples.		The institution of the researchers who conduct the biobank project.		Important	Not sure.	No, I cannot.
45	Female	Graduated from high school	I have not provided tissue samples or genetic data to a biobank or genetic database, but I might in the future.	Very important	Very important	Very important	Very important	my privacy is protected	I would prefer that my leftover tissues are not used in medical research unless I am re-contacted to give consent for each specific research project.	Undecided.	The people who provided the samples.		Undecided.		Very important	no one should be able to collect or access your personal information without consent. breach of trust would be a risk as well as personal info into the wrong hands. . . ie - if insurance company knew of an issue without consent, then you could have trouble getting insurance at a reasonable rate.	not now
28	Male	University undergraduate degree, such as a Bachelor's Degree	I have not provided tissue samples or genetic data to a biobank or genetic database, but I might in the future.	Very important	Very important	Very important	Very important	What will happen to any sample or data that I submit	I would prefer that my leftover tissues are not used in medical research unless I am re-contacted to give consent for each specific research project.	Undecided.	Everybody.		The researchers who conducted the biobank project.		Very important	Identity theft	Nothing comes to mind
26	Male	University undergraduate degree, such as a Bachelor's Degree	I have not provided tissue samples or genetic data to a biobank or genetic database, but I might in the future.	Very important	Very important	Very important	Very important	I would like to know very especially about how my data will be handled with confidentiality and who can assist me when need or concerns arise.	I would prefer that my leftover tissues are not used for medical research in general. I would be willing to give consent for their use in a specific area of research (e.g. ‘cancer research’, ‘genetic research’).	I would prefer my data to be shared with the international scientific community.	Everybody.		The institution of the researchers who conduct the biobank project.		Very important	identity theft and misuse of resources.	misuse of funding and resources; protection of patients/donors from being exploited.
66	Female	Some university	I have not provided tissue samples or genetic data to a biobank or genetic database, but I might in the future.	Very important	Very important	Very important	Very important	How samples provided impact or contribute to future quality of life.	Undecided.	Undecided.	Undecided.		Undecided.		Very important		NO
35	Female	Graduated from college / CEGEP / trade school	I have not provided tissue samples or genetic data to a biobank or genetic database, but I might in the future.	Very important	Very important	Very important	Very important	the confidentiality of and insurance that my samples would not be used other than for ethical uses (ie: any future testing that could be conducted on my sample would cause me to have to pay more for medical insurance, nor be used to discriminate against me or my offspring)	I would prefer that my leftover tissues are not used for medical research in general. I would be willing to give consent for their use in a specific area of research (e.g. ‘cancer research’, ‘genetic research’).	I would prefer my data to remain stored and used by a single Canadian institution.	The community to which the people who provided the samples identify (e.g. all cancer patients, if the person who provided the sample had cancer).		The institution of the researchers who conduct the biobank project.		Very important	potential discrimination	as long as it is for improvement/enhancement of quality of life, I don't see an issue, however, if this material is meant to be used for biological warfare or for profit from drug companies, I would be very upset, as I don't think that is a very ethical use of biobanking / genetic database research.
58	Female	Some college / CEGEP / trade school	I have not provided tissue samples or genetic data to a biobank or genetic database, but I might in the future.	Important	Somewhat important	Somewhat important	Somewhat important	That the tissue is being used for ethical purposes, and that no tissue from aborted babies is being used.	I would prefer to give a one-time general consent, which would allow the use of my leftover tissues in any type of medical research in the future.	I would prefer my data to be shared with the international scientific community.	Everybody.		The institution of the researchers who conduct the biobank project.		Important	that someone's medical history should become public	no
47	Female	University graduate degree, such as a Master's or PhD	I have provided tissue samples or genetic data to a biobank or genetic database.	Very important	Very important	Very important	Very important		I would prefer that my leftover tissues are not used in medical research unless I am re-contacted to give consent for each specific research project.	I would prefer my data to be shared with the international scientific community.	Everybody.		The institution of the researchers who conduct the biobank project.		Very important		Je l'ignore
36	Male	Graduated from college / CEGEP / trade school	I have provided tissue samples or genetic data to a biobank or genetic database.	Unimportant	Somewhat important	Somewhat important	Somewhat important		I would prefer that my leftover tissues are not used for medical research in general. I would be willing to give consent for their use in a specific area of research (e.g. ‘cancer research’, ‘genetic research’).	I would prefer my data to remain stored and used by a single Canadian institution.	The community to which the people who provided the samples identify (e.g. all cancer patients, if the person who provided the sample had cancer).		The people who provided the samples.		Very important
41	Male	University undergraduate degree, such as a Bachelor's Degree	I have provided tissue samples or genetic data to a biobank or genetic database.	Very important	Very important	Very important	Very important	The Objectives of the institution	I would prefer that my leftover tissues are not used in medical research unless I am re-contacted to give consent for each specific research project.	I would prefer my data to be shared with the international scientific community.	Everybody.		Undecided.		Important	Targeted calls, OHIP#, Health Information
30	Male	Graduated from college / CEGEP / trade school	I have not provided tissue samples or genetic data to a biobank or genetic database, but I might in the future.	Very important	Very important	Very important	Very important	The outcome of the use of the samples.	I would prefer to give a one-time general consent, which would allow the use of my leftover tissues in any type of medical research in the future.	I would prefer my data to be shared with the international scientific community.	Everybody.		The researchers who conducted the biobank project.		Important	Medical records of donators leaked.	No.
19	Female	Graduated from high school	I have not provided tissue samples or genetic data to a biobank or genetic database, but I might in the future.	Very important	Very important	Very important	Very important	Who will govern the structure of any biobank or genetic database that I participate in (who will be responsible for managing my information and what safeguards are in place to protect the research participants)	I would prefer to give a one-time general consent, which would allow the use of my leftover tissues in any type of medical research in the future.	I would prefer my data to be shared with the international scientific community.	Everybody.		The institution of the researchers who conduct the biobank project.		Very important	People may not want to disclose to family members the results of their genetics tests because of potential discrimination by insurance companies and concerns that test results may make the family uninsurable.	No
58	Female	Some college / CEGEP / trade school	I have not provided tissue samples or genetic data to a biobank or genetic database, but I might in the future.	Important	Somewhat important	Important	Important	The specific method in which the sample would be used, for what purpose, the nature of the project being worked on, and how it is hoped that results would benefit medical science.	I would prefer that my leftover tissues are not used in medical research unless I am re-contacted to give consent for each specific research project.	I would prefer my data to remain stored and used by a single Canadian institution.	The community to which the people who provided the samples identify (e.g. all cancer patients, if the person who provided the sample had cancer).		The researchers who conducted the biobank project.		Very important	Such risks would be generally unknown until an incident happens, as with the Red Cross blood donor disaster several years ago.	NO
71	Male	Some university	I have not provided tissue samples or genetic data to a biobank or genetic database, but I might in the future.	Important	Very important	Important	Important	clear info	I would prefer that my leftover tissues are not used in medical research unless I am re-contacted to give consent for each specific research project.	I would prefer my data to be shared with the international scientific community.	Everybody.		The institution of the researchers who conduct the biobank project.		Very important	stolen by other parties	when funding is cancelled what happens to data
57	Male	University undergraduate degree, such as a Bachelor's Degree	I have not provided tissue samples or genetic data to a biobank or genetic database, but I might in the future.	Very important	Very important	Important	Important	security of information	I would prefer that my leftover tissues are not used for medical research in general. I would be willing to give consent for their use in a specific area of research (e.g. ‘cancer research’, ‘genetic research’).	I would prefer my data to be shared with the international scientific community.	Everybody.		Nobody should have control over genetic samples or data.		Important	names and identities being able to be tied to a specific sample	a breakthru due to a sample but then the breakthru is suppressed for financial gain
42	Female	Graduated from college / CEGEP / trade school	I have not provided tissue samples or genetic data to a biobank or genetic database, but I might in the future.	Very important	Very important	Very important	Very important	Be good and considerate	Undecided.	Undecided.	Undecided.		Undecided.		Very important	very important	It can create great opportunity
27	Male	University graduate degree, such as a Master's or PhD	I have not provided tissue samples or genetic data to a biobank or genetic database, but I might in the future.	Very important	Very important	Very important	Very important	Uses of the samples	I would prefer to give a one-time general consent, which would allow the use of my leftover tissues in any type of medical research in the future.	Undecided.	Everybody.		The institution of the researchers who conduct the biobank project.		Very important
27	Female	University undergraduate degree, such as a Bachelor's Degree	I have not provided tissue samples or genetic data to a biobank or genetic database, but I might in the future.	Very important	Very important	Very important	Very important	why it is being created/conducted	I would prefer that my leftover tissues are not used for medical research in general. I would be willing to give consent for their use in a specific area of research (e.g. ‘cancer research’, ‘genetic research’).	Undecided.	The community to which the people who provided the samples identify (e.g. all cancer patients, if the person who provided the sample had cancer).		The institution of the researchers who conduct the biobank project.		Very important	targeted genetic profiling	how access to resulting discoveries is managed/restricted
59	Female	University undergraduate degree, such as a Bachelor's Degree	I have not provided tissue samples or genetic data to a biobank or genetic database, but I might in the future.	Very important	Very important	Somewhat important	Very important	sécurité des renseignements et utilisation de l'information obtenue sur les échantillons fournis	I would prefer to give a one-time general consent, which would allow the use of my leftover tissues in any type of medical research in the future.	I would prefer my data to be shared with the international scientific community.	Undecided.		The institution of the researchers who conduct the biobank project.		Very important	risque génétique dévoilé à une compagnie d'assurances par exemplbe	je n'en vois pas pour l'instant
38	Male	Graduated from high school	I have not provided tissue samples or genetic data to a biobank or genetic database, but I might in the future.	Important	Somewhat important	Very important	Important	Purpose of any project my samples are used for.	I would prefer that my leftover tissues are not used for medical research in general. I would be willing to give consent for their use in a specific area of research (e.g. ‘cancer research’, ‘genetic research’).	Undecided.	Undecided.		Other (please specify).	All three choices first given	Important	not certain	Don't foresee anything in particular
47	Male	Graduated from college / CEGEP / trade school	I have not provided tissue samples or genetic data to a biobank or genetic database, but I might in the future.	Very important	Very important	Very important	Very important		I would prefer to give a one-time general consent, which would allow the use of my leftover tissues in any type of medical research in the future.	I would prefer my data to be shared with the international scientific community.	Everybody.		The institution of the researchers who conduct the biobank project.		Very important
33	Female	University undergraduate degree, such as a Bachelor's Degree	I have not provided tissue samples or genetic data to a biobank or genetic database, but I might in the future.	Very important	Very important	Very important	Very important	How my information will be protected	Undecided.	I would prefer my data to remain stored and used by a single Canadian institution.	Other (please specify).	No one shoulde benefit financially	The institution of the researchers who conduct the biobank project.		Very important	Having your personal information stolen and used in ways for which you did not consent to.	I don't believe that organizations should profit from the sharing or collaboration on the use of this type of research. So there is a concern that for profit companies or even government institutions will take advantage of openly shared information for their own personal profit.
29	Female	University undergraduate degree, such as a Bachelor's Degree	I have not provided tissue samples or genetic data to a biobank or genetic database, but I might in the future.	Very important	Very important	Important	Very important	La problématique de recherche (vulgariser à quoi servira la recherche), les méthodes de cueillette de données, avant de faire mon choix. Suite à ma participation, les conclusions. Les rôles et les méthodes pour assurer la confidentialité et la sécurité des données sont à préciser mais sont surtout obligatoires!	I would prefer that my leftover tissues are not used in medical research unless I am re-contacted to give consent for each specific research project.	I would prefer my data to be shared with the international scientific community.	Other (please specify).	La communauté ainsi que les chercheuses et les chercheurs	The researchers who conducted the biobank project.		Very important	- Mauvaise interprétation des données - Mauvaise qualité de transmission des données (informations manquantes ou inadéquates) - Utilisation des données de manière frauduleuse (gains financiers non partagés adéquatement) - Manque de respect de l'entente préalable avec les personnes ayant fourni les informations - Si l'identité est fournie avec les dossiers médicaux: partage de données parfois déli…	Surestimation des facteurs génétiques et biologiques dans la compréhension de la personne et dans l'élaboration des décisions politiques et économiques.
53	Female	Some university	I have provided tissue samples or genetic data to a biobank or genetic database.	Very important	Very important	Very important	Very important	Who will control my samples and data	I would prefer that my leftover tissues are not used except for my medical care.	I would prefer my data to be shared with the international scientific community.	The community to which the people who provided the samples identify (e.g. all cancer patients, if the person who provided the sample had cancer).		The people who provided the samples.		Very important	Medical insureability
52	Male	Graduated from high school	I have not provided tissue samples or genetic data to a biobank or genetic database, but I might in the future.	Somewhat important	Somewhat important	Important	Very important	confidentiality	Undecided.	Undecided.	Undecided.		Undecided.		Very important	personal information being released
35	Female	Graduated from college / CEGEP / trade school	I have not provided tissue samples or genetic data to a biobank or genetic database, but I might in the future.	Important	Important	Very important	Very important	The Ethics and the confidentiality.	I would prefer that my leftover tissues are not used in medical research unless I am re-contacted to give consent for each specific research project.	I would prefer my data to be shared with the international scientific community.	The community to which the people who provided the samples identify (e.g. all cancer patients, if the person who provided the sample had cancer).		The institution of the researchers who conduct the biobank project.		Very important	Third parties contacting the donor.
51	Male	Graduated from college / CEGEP / trade school	I have provided tissue samples or genetic data to a biobank or genetic database.	Important	Important	Very important	Very important	who will have access	I would prefer to give a one-time general consent, which would allow the use of my leftover tissues in any type of medical research in the future.	I would prefer my data to be shared with the international scientific community.	Everybody.		The institution of the researchers who conduct the biobank project.		Very important	loss of invidiualuiity	no
40	Female	University undergraduate degree, such as a Bachelor's Degree	I have not provided tissue samples or genetic data to a biobank or genetic database, but I might in the future.	Very important	Very important	Very important	Very important	Intention of project security of my identity	I would prefer that my leftover tissues are not used in medical research unless I am re-contacted to give consent for each specific research project.	I would prefer my data to remain stored and used by a single Canadian institution.	The people who provided the samples.		The institution of the researchers who conduct the biobank project.		Very important	gaining information about people that could affect their access to health service and insurance	informed and full consent and disclosure of use of tissues provided
43	Male	Some college / CEGEP / trade school	I have not provided tissue samples or genetic data to a biobank or genetic database, but I might in the future.	Very important	Very important	Very important	Very important		I would prefer that my leftover tissues are not used in medical research unless I am re-contacted to give consent for each specific research project.	I would prefer my data to be shared with the international scientific community.	The people who provided the samples.		The people who provided the samples.		Very important
56	Female	Some high school	I have provided tissue samples or genetic data to a biobank or genetic database.	Very important	Very important	Very important	Very important	Toutes informations à ce sujet s'avère importante à mes yeux...	I would prefer to give a one-time general consent, which would allow the use of my leftover tissues in any type of medical research in the future.	I would prefer my data to remain stored and used by a single Canadian institution.	The people who provided the samples.		The institution of the researchers who conduct the biobank project.		Very important	Je ne sais pas...	Je ne pense pas...
37	Female	University undergraduate degree, such as a Bachelor's Degree	I have not provided tissue samples or genetic data to a biobank or genetic database, but I might in the future.	Very important	Very important	Very important	Very important	The purpose and use of my samples and what will be done with my samples at the completion of the project.	I would prefer that my leftover tissues are not used in medical research unless I am re-contacted to give consent for each specific research project.	Undecided.	Everybody.		The researchers who conducted the biobank project.		Very important	Unwanted contact from a third party for any reason with regard to the information they received as a result of the breach.	Not at the moment.
26	Female	University undergraduate degree, such as a Bachelor's Degree	I have not provided tissue samples or genetic data to a biobank or genetic database, but I might in the future.	Very important	Very important	Very important	Very important	confidentialty	Undecided.	I would prefer my data to remain stored and used by a single Canadian institution.	Undecided.		Undecided.		Very important	i am not sure	no idea
42	Male	Some high school	I have not provided tissue samples or genetic data to a biobank or genetic database, but I might in the future.	Very important	Very important	Very important	Very important	every thing	I would prefer to give a one-time general consent, which would allow the use of my leftover tissues in any type of medical research in the future.		Everybody.		The institution of the researchers who conduct the biobank project.		Very important	breach of trust.	no
44	Female	Graduated from college / CEGEP / trade school	I have not provided tissue samples or genetic data to a biobank or genetic database, but I might in the future.	Very important	Very important	Very important	Very important	Des résultats me concernant et ma famille si collateralement ça les touche. Qu'aucune institution tel que des assurances, employeur, gouvernement, etc ne pourrait avoir accès a mes informations ou même savoir que j'aurais participer a des examens génétiques et autres.	I would prefer that my leftover tissues are not used in medical research unless I am re-contacted to give consent for each specific research project.	I would prefer my data to be shared with the international scientific community.	Everybody.		Undecided.		Very important	Employeur, assurances, justice...
30	Female	University undergraduate degree, such as a Bachelor's Degree	I have provided tissue samples or genetic data to a biobank or genetic database.	Very important	Very important	Very important	Very important	na	Undecided.	I would prefer my data to be shared with the international scientific community.	The people who provided the samples.		The institution of the researchers who conduct the biobank project.		Important	na	na
21	Male	Graduated from college / CEGEP / trade school	I have not provided tissue samples or genetic data to a biobank or genetic database, but I might in the future.	Important	Important	Very important	Very important		I would prefer that my leftover tissues are not used for medical research in general. I would be willing to give consent for their use in a specific area of research (e.g. ‘cancer research’, ‘genetic research’).	I would prefer my data to remain stored and used by a single Canadian institution.	Everybody.		The institution of the researchers who conduct the biobank project.		Very important
46	Male	Some college / CEGEP / trade school	I have provided tissue samples or genetic data to a biobank or genetic database.	Important	Important	Important	Important	the end result	I would prefer that my leftover tissues are not used for medical research in general. I would be willing to give consent for their use in a specific area of research (e.g. ‘cancer research’, ‘genetic research’).	I would prefer my data to be shared with the international scientific community.	Everybody.		Undecided.		Very important	don't know	probably
50	Female	University undergraduate degree, such as a Bachelor's Degree	I have not provided tissue samples or genetic data to a biobank or genetic database, but I might in the future.	Very important	Very important	Very important	Very important	who could profit economically	I would prefer that my leftover tissues are not used in medical research unless I am re-contacted to give consent for each specific research project.	I would prefer my data to be shared with the international scientific community.	The community to which the people who provided the samples identify (e.g. all cancer patients, if the person who provided the sample had cancer).		Nobody should have control over genetic samples or data.		Very important	risks including decreased insurance coverages	I don't agree that the DNA or other tissues supplied should be able to be patented or owned by anyone
42	Female	Some college / CEGEP / trade school	I have not provided tissue samples or genetic data to a biobank or genetic database, but I might in the future.	Very important	Very important	Very important	Very important	no	Undecided.	Undecided.	Undecided.		Undecided.		Very important	no	no
49	Male	Some college / CEGEP / trade school	I have not provided tissue samples or genetic data to a biobank or genetic database, but I might in the future.	Very important	Very important	Very important	Very important	What they plan to do with the information and who is going to have access to this information, both raw and compiled.	I would prefer that my leftover tissues are not used in medical research unless I am re-contacted to give consent for each specific research project.	I would prefer my data to be shared with the international scientific community.	Other (please specify).	The community for which the research is done. Whether or not the donor has that particular condition.	The institution of the researchers who conduct the biobank project.		Very important	Specific patient medical information MUST be kept confidential at all times. Failure to do this has a wide array of possible problems, from improper use of information, which could hurt donors, to the breach making people not willing to allow their tissue/DNA to be avaiable for any kind of research.	As long as protections are in place and HARSH penalties are in place for any breach, there should be few if any other issues.
22	Male	Graduated from college / CEGEP / trade school	I have not provided tissue samples or genetic data to a biobank or genetic database, but I might in the future.	Important	Important	Important	Important		I would prefer to give a one-time general consent, which would allow the use of my leftover tissues in any type of medical research in the future.	I would prefer my data to remain stored and used by a single Canadian institution.	The researchers who have conducted the biobank project or their institution.		The researchers who conducted the biobank project.		Important
65	Male	University graduate degree, such as a Master's or PhD	I have provided tissue samples or genetic data to a biobank or genetic database.	Very important	Very important	Very important	Very important	Most important would be the objectives and the confidentiality	I would prefer to give a one-time general consent, which would allow the use of my leftover tissues in any type of medical research in the future.	I would prefer my data to be shared with the international scientific community.	The community to which the people who provided the samples identify (e.g. all cancer patients, if the person who provided the sample had cancer).		The institution of the researchers who conduct the biobank project.		Very important
73	Male	Some university	I have provided tissue samples or genetic data to a biobank or genetic database.	Important	Important	Important	Important	purpose of research	I would prefer that my leftover tissues are not used in medical research unless I am re-contacted to give consent for each specific research project.	I would prefer my data to be shared with the international scientific community.	Everybody.		The researchers who conducted the biobank project.		Important	uninformed research	no
69	Male	University undergraduate degree, such as a Bachelor's Degree	I have not provided tissue samples or genetic data to a biobank or genetic database, but I might in the future.	Very important	Very important	Very important	Very important	purpose of the collection and how samples will be used	I would prefer that my leftover tissues are not used in medical research unless I am re-contacted to give consent for each specific research project.	I would prefer my data to be shared with the international scientific community.	Everybody.		The institution of the researchers who conduct the biobank project.		Very important	inability to get insurance	basically lack of privacy ( ie invasion of privacy) and use of collected material for some other inappropriate use which benefits the persons using the research for their personal benefit.
61	Male	Graduated from college / CEGEP / trade school	I have not provided tissue samples or genetic data to a biobank or genetic database, but I might in the future.	Very important	Very important	Very important	Very important	confidential information	I would prefer to give a one-time general consent, which would allow the use of my leftover tissues in any type of medical research in the future.	Undecided.	Undecided.		Undecided.		Very important	your identity	none
52	Male	University undergraduate degree, such as a Bachelor's Degree	I have not provided tissue samples or genetic data to a biobank or genetic database, but I might in the future.	Important	Important	Important	Very important		I would prefer to give a one-time general consent, which would allow the use of my leftover tissues in any type of medical research in the future.	I would prefer my data to be shared with the international scientific community.	Everybody.		Nobody should have control over genetic samples or data.		Very important
35	Male	University undergraduate degree, such as a Bachelor's Degree	I have not provided tissue samples or genetic data to a biobank or genetic database, but I might in the future.	Very important	Very important	Important	Important	is there potential that it could have some benefit for me in the future.	I would prefer to give a one-time general consent, which would allow the use of my leftover tissues in any type of medical research in the future.	I would prefer my data to be shared with the international scientific community.	The researchers who have conducted the biobank project or their institution.		The institution of the researchers who conduct the biobank project.		Very important	that companies that I do business with, like insurance, could use that data when providing me services.	as the technology matures, there could be some risk of potential fraud or false identity.
25	Female	Graduated from college / CEGEP / trade school	I have not provided tissue samples or genetic data to a biobank or genetic database, but I might in the future.	Somewhat important	Important	Very important	Important	na	I would prefer to give a one-time general consent, which would allow the use of my leftover tissues in any type of medical research in the future.	I would prefer my data to be shared with the international scientific community.	The community to which the people who provided the samples identify (e.g. all cancer patients, if the person who provided the sample had cancer).		The people who provided the samples.		Very important	na	na
25	Female	University undergraduate degree, such as a Bachelor's Degree	I have not provided tissue samples or genetic data to a biobank or genetic database, but I might in the future.	Very important	Very important	Very important	Very important	The most important information is the end goal of the project. What the samples would be used for and who has access to the database.	I would prefer that my leftover tissues are not used in medical research unless I am re-contacted to give consent for each specific research project.	I would prefer my data to be shared with the international scientific community.	The community to which the people who provided the samples identify (e.g. all cancer patients, if the person who provided the sample had cancer).		The institution of the researchers who conduct the biobank project.		Very important	The release of private information if not properly stored.	It's possible that an abuse of information/power could happen if the database is not properly regulated. Personal information and security is crucial in these types of research projects.
24	Male	Graduated from college / CEGEP / trade school	I have provided tissue samples or genetic data to a biobank or genetic database.	Important	Somewhat important	Somewhat important	Important	what the specific objective is in collecting a sample	I would prefer to give a one-time general consent, which would allow the use of my leftover tissues in any type of medical research in the future.	I would prefer my data to be shared with the international scientific community.	The researchers who have conducted the biobank project or their institution.		The people who provided the samples.		Somewhat important	the misuse of information	none
43	Female	Graduated from college / CEGEP / trade school	I have not provided tissue samples or genetic data to a biobank or genetic database, but I might in the future.	Very important	Very important	Very important	Very important	what research will be conducted within the project	I would prefer that my leftover tissues are not used in medical research unless I am re-contacted to give consent for each specific research project.	Undecided.	The people who provided the samples.		Undecided.		Very important	unsure	moral issues, more than anything else.
57	Female	University undergraduate degree, such as a Bachelor's Degree	I have not provided tissue samples or genetic data to a biobank or genetic database, but I might in the future.	Very important	Very important	Very important	Very important	Confidentiality and what is the purpose of the research	I would prefer that my leftover tissues are not used in medical research unless I am re-contacted to give consent for each specific research project.	I would prefer my data to remain stored and used by a single Canadian institution.	Other (please specify).	The research institution	The institution of the researchers who conduct the biobank project.		Very important	family or friends of those that contributed may be morally offended or hurt if names and information is breached. Donor is made a subject of criticism by public/media etc. Research is inhibited from moving forward.	no
29	Male	Some university	I have provided tissue samples or genetic data to a biobank or genetic database.	Somewhat important	Somewhat important	Somewhat important	Somewhat important	fgj	Undecided.	I would prefer my data to remain stored and used by a single Canadian institution.	The researchers who have conducted the biobank project or their institution.		The researchers who conducted the biobank project.		Somewhat important	hj	jk
42	Female	Graduated from college / CEGEP / trade school	I have not provided tissue samples or genetic data to a biobank or genetic database, but I might in the future.	Very important	Very important	Very important	Very important	objectives of the study	Undecided.	Undecided.	Everybody.		The institution of the researchers who conduct the biobank project.		Important	not sure	not sure
43	Male	Graduated from college / CEGEP / trade school	I have not provided tissue samples or genetic data to a biobank or genetic database, but I might in the future.	Very important	Very important	Very important	Very important	Who is conducting the research and what is the project's main goal	I would prefer that my leftover tissues are not used in medical research unless I am re-contacted to give consent for each specific research project.	I would prefer my data to be shared with the international scientific community.	Everybody.		The people who provided the samples.		Very important	Loss of private information by the donor leading to discrimination of the donor.	Loss of control of one's own tissue. If the tissue is used by someone doing research in an area that the donor was absolutely against, human cloning for example, then who has the right to the samples.
53	Male	Some university	I have not provided tissue samples or genetic data to a biobank or genetic database, but I might in the future.	Very important	Very important	Very important	Very important	That it is government certified and inspected to ensure it meets or exceeds all government licensing, regulations, mandated protocols as well as record storage and destruction regulations.	I would prefer that my leftover tissues are not used in medical research unless I am re-contacted to give consent for each specific research project.	Undecided.	Other (please specify).	The people who provided samples & researchers ( this would encourage more participation in the program & more reasearch)	Other (please specify).	The government should provide oversight, regulations and policing of of all genitic citizen provided material.	Very important	Insurance companies, employers - private and governmental could possibly gain access to and use this genetic material to search for otherwise undetectable risks for future illness. Which they could use to deny service, employment, pensions etc...	I do not believe this information should be maintained in any form on an individual's medical records. I believe that information should be protected information between the individual and the institution doing the research. Of course government access could be obtained on a" project" wide basis if deemed necessary. No individual records should be permitted to be released without the expressed wr…
24	Female	University undergraduate degree, such as a Bachelor's Degree	I have not provided tissue samples or genetic data to a biobank or genetic database, but I might in the future.	Very important	Very important	Very important	Very important	Confidentiality and anonymity	I would prefer that my leftover tissues are not used in medical research unless I am re-contacted to give consent for each specific research project.	Undecided.	Undecided.		Undecided.		Very important
21	Male	Graduated from high school	I have not provided tissue samples or genetic data to a biobank or genetic database, but I might in the future.	Very important	Very important	Very important	Very important	How my information will be used	I would prefer that my leftover tissues are not used for medical research in general. I would be willing to give consent for their use in a specific area of research (e.g. ‘cancer research’, ‘genetic research’).	I would prefer my data to be shared with the international scientific community.	Everybody.		The researchers who conducted the biobank project.		Very important
44	Female	Graduated from college / CEGEP / trade school	I have not provided tissue samples or genetic data to a biobank or genetic database, but I might in the future.	Important	Very important	Very important	Very important	I guess if any samples were given that they would be kept confidential and used for research to help studies being done on various disease's and any genetic structure that could be improved.	I would prefer to give a one-time general consent, which would allow the use of my leftover tissues in any type of medical research in the future.	I would prefer my data to be shared with the international scientific community.			The institution of the researchers who conduct the biobank project.		Important	I guess confidential and perhaps misuse of any samples that are infected with some disease	I do not
30	Male	Graduated from college / CEGEP / trade school	I have not provided tissue samples or genetic data to a biobank or genetic database, but I might in the future.	Very important	Very important	Important	Important	a synopsis or overall summary of the biobank project	I would prefer that my leftover tissues are not used in medical research unless I am re-contacted to give consent for each specific research project.	I would prefer my data to remain stored and used by a single Canadian institution.	Everybody.		The people who provided the samples.		Important	someone getting access to my DNA for non research projects (underground agency or black market)	not at the moment
36	Female	Some college / CEGEP / trade school	I have not provided tissue samples or genetic data to a biobank or genetic database, but I might in the future.	Very important	Very important	Very important	Very important		Undecided.	Undecided.	The community to which the people who provided the samples identify (e.g. all cancer patients, if the person who provided the sample had cancer).		Undecided.		Very important	being cloned
47	Female	University undergraduate degree, such as a Bachelor's Degree	I have provided tissue samples or genetic data to a biobank or genetic database.	Very important	Very important	Very important	Very important	1. Who is responsible for the security of the info, do I hold my local MP responsible when I vote? 2. How do I know this will not be used by insurance companies to discriminate against my children? 3. McGill is a great school but they are managed by a Separatist provincial government, want to know how my data will be treated if Quebec declares its self a sovereign nation? Small but real risk that…	I would prefer to give a one-time general consent, which would allow the use of my leftover tissues in any type of medical research in the future.	I would prefer my data to be shared with the international scientific community.	Everybody.		Other (please specify).	Privacy should be governed by the Federal Government and applied by the institution of the researchers. My main question is how do I hold someone accountable and can I opt out.	Very important	My main concern would be use of the data by insurance, banking or employers. This can be managed by laws that say you can't use the data in the same way that you can't discriminate by sex. The important part is that researchers will need to be able to build profiles for each sample such as date of birth, smoking, drinking, general health, occupation, location ect. They need to be able to create a…	No, just tread with care. Establish a structure that holds people vs groups accountable and get going!
42	Female	University graduate degree, such as a Master's or PhD	I have not provided tissue samples or genetic data to a biobank or genetic database, but I might in the future.	Very important	Very important	Very important	Very important	What the data is being used for.	I would prefer that my leftover tissues are not used in medical research unless I am re-contacted to give consent for each specific research project.	I would prefer my data to remain stored and used by a single Canadian institution.	The researchers who have conducted the biobank project or their institution.		The institution of the researchers who conduct the biobank project.		Very important	That the information would be used for something I did not approve of.	no
48	Male	Some high school	I have not provided tissue samples or genetic data to a biobank or genetic database, but I might in the future.	Very important	Very important	Very important	Very important	the reason for the reason for the study	I would prefer to give a one-time general consent, which would allow the use of my leftover tissues in any type of medical research in the future.	I would prefer my data to be shared with the international scientific community.	Everybody.		Undecided.		Very important	fear of being identified and singled out in a negative way from stigma to outright discrimination
23	Male	Graduated from college / CEGEP / trade school	I have provided tissue samples or genetic data to a biobank or genetic database.	Very important	Very important	Very important	Very important	The possible benefits of my participation.	I would prefer to give a one-time general consent, which would allow the use of my leftover tissues in any type of medical research in the future.	I would prefer my data to be shared with the international scientific community.	Other (please specify).	Both the researchers/institution and the patients who provide samples.	The institution of the researchers who conduct the biobank project.		Very important	There are many potential threats as technology becomes more and more advanced. Illegal cloning and identity theft come to mind.	Nothing comes to mind.
24	Female	University undergraduate degree, such as a Bachelor's Degree	I have not provided tissue samples or genetic data to a biobank or genetic database, but I might in the future.	Very important	Important	Very important	Very important	Ancestry information, warning about diseases	I would prefer to give a one-time general consent, which would allow the use of my leftover tissues in any type of medical research in the future.	I would prefer my data to be shared with the international scientific community.	The community to which the people who provided the samples identify (e.g. all cancer patients, if the person who provided the sample had cancer).		Nobody should have control over genetic samples or data.		Very important	Informaton could be used for harm by terriorists or during warfare
63	Male	Some university	I have provided tissue samples or genetic data to a biobank or genetic database.	Important	Important	Important	Very important	Its specific goals and how long the samples are retained	I would prefer to give a one-time general consent, which would allow the use of my leftover tissues in any type of medical research in the future.	I would prefer my data to be shared with the international scientific community.	Everybody.		The people who provided the samples.		Very important	career dangers and insurance companies have no business seeing these sample or know whose they are	selective breeding which is innatural and it should not be disclosed to private fertility clinics

## Sheet: Sheet2
	security of information	3		names and identities being able to be tied to a specific sample	12		a breakthru due to a sample but then the breakthru is suppressed for financial gain	15
	Security, transparency, science used for a common good for Canadians - not for economic purposes	15		stolen, slander	2		-for Canadians to be healthier, ie fix inferfility, cancer, autism etc.	11
	who could profit economically	4		risks including decreased insurance coverages	5		I don't agree that the DNA or other tissues supplied should be able to be patented or owned by anyone	20
	Ancestry information, warning about diseases	5		Informaton could be used for harm by terriorists or during warfare	11		I do not believe this information should be maintained in any form on an individual's medical records. I believe that information should be protected information between the individual and the institution doing the research. Of course government access could be obtained on a" project" wide basis if deemed necessary. No individual records should be permitted to be released without the expressed wr…	114
	Who is using it and what for.	7		It depends on the nature of the information stored. If all medical records and personal info (SIN numbers, personal information that could be used for ID theft) are stored and stolen the significance of the theft is very large.	39		misuse of funding and resources; protection of patients/donors from being exploited.	11
	Degree of confidentiality pertaining to my personal information and to what my donation will be used for (ie research, donor etc)	21		- breach of trust - identity theft - unwanted advertising from other parties	13		when funding is cancelled what happens to data	8
	That it is government certified and inspected to ensure it meets or exceeds all government licensing, regulations, mandated protocols as well as record storage and destruction regulations.	27		Insurance companies, employers - private and governmental could possibly gain access to and use this genetic material to search for otherwise undetectable risks for future illness. Which they could use to deny service, employment, pensions etc...	36		samples used for things like cloning	6
	Purpose of any project my samples are used for.	9		that someone's medical history should become public	7		basically lack of privacy ( ie invasion of privacy) and use of collected material for some other inappropriate use which benefits the persons using the research for their personal benefit.	30
	That the tissue is being used for ethical purposes, and that no tissue from aborted babies is being used.	19		public finding out information, health professionals who don't need to know having access, accessibility to information, cooperations and companies having access to information	23		Question of patenting a cell line, or treatment(s) developed.	9
	the safety of the procedure	5		identity theft and misuse of resources.	6		As long as protections are in place and HARSH penalties are in place for any breach, there should be few if any other issues.	24
	objectives of the study	4		stolen by other parties	4		People that would breach the security to steal this private information that we agreed to give to the research company ONLY.	21
	What happens with my contribution	5		inability to get insurance	4		I don't believe that organizations should profit from the sharing or collaboration on the use of this type of research. So there is a concern that for profit companies or even government institutions will take advantage of openly shared information for their own personal profit.	45
	I would like to know very especially about how my data will be handled with confidentiality and who can assist me when need or concerns arise.	26		loss of invidiualuiity	3		It's possible that an abuse of information/power could happen if the database is not properly regulated. Personal information and security is crucial in these types of research projects.	28
	clear info	2		People may not want to disclose to family members the results of their genetics tests because of potential discrimination by insurance companies and concerns that test results may make the family uninsurable.	32		as long as it is for improvement/enhancement of quality of life, I don't see an issue, however, if this material is meant to be used for biological warfare or for profit from drug companies, I would be very upset, as I don't think that is a very ethical use of biobanking / genetic database research.	55
	I would want to be assured that any and all of the information about the samples is confidential and cannot possibly be used for purposes other thatn those that I agree to.	32		risk of personal information being divulged	6		how access to resulting discoveries is managed/restricted	7
	purpose of the collection and how samples will be used	10		DNA identity theft	3		informed and full consent and disclosure of use of tissues provided	11
	who will have access	4		Info could be obtained by insurance companies who could then deny service or compensation to the owner of the genetic info	21		as the technology matures, there could be some risk of potential fraud or false identity.	15
	Who will govern the structure of any biobank or genetic database that I participate in (who will be responsible for managing my information and what safeguards are in place to protect the research participants)	34		breach of trust.	3		if samples provided for non-profit research are used in high profit r&d there could be unhappy donors	17
	Guarantees	1		Risk of donors being denied Life Insurance or Extended Health, or of cost soaring. Potential of one's family being included in above. Potential disclosure of one's ancestoral background, genetic link outside own accepted family line.	35		Loss of control of one's own tissue. If the tissue is used by someone doing research in an area that the donor was absolutely against, human cloning for example, then who has the right to the samples.	37
	How it relates to me.	5		Specific patient medical information MUST be kept confidential at all times. Failure to do this has a wide array of possible problems, from improper use of information, which could hurt donors, to the breach making people not willing to allow their tissue/DNA to be avaiable for any kind of research.	50		selective breeding which is innatural and it should not be disclosed to private fertility clinics	15
	Confidentiality and who would profit.	5		This is kind of a dumb question, the most important thing in my opinion is to keep my identity kept confidential or I would NOT want to participate. If there are people willing to breach the security to obtain information then it must be for monetary value or to exploit the people that are supplying samples. Either way it is not acceptable and makes me not even want to get involved, I already hav…	125		Such projects require cooperation and freedom of information between all parties involved. Genetic samples should have different properties attached to them depending on if the donator chooses to give full rights to the institution of chooses to maintain all rights to the said donator's genetic material. Unwanted personal information leak-outs could be better prevented through such means. Such la…	79
	I place highest importance on the protection of my personal information, as well as information about what is done with the results of the study, and who benefits economically from the study.	32		There are many potential threats as technology becomes more and more advanced. Illegal cloning and identity theft come to mind.	20		Records from the donors (DNA) should not be shared with any other government bodies.	14
	health related data	3		Loss of health insurance; intrusion of privacy by private or goverment agencies.	12		not enough knowledge of this kind of research to the public, should disclose more and more to the public as well as regulated by government or some reputable organizations	29
	What safeguards will be in place to protect my privacy	10		family or friends of those that contributed may be morally offended or hurt if names and information is breached. Donor is made a subject of criticism by public/media etc. Research is inhibited from moving forward.	35		will be controlled by some facist organization for evil or greedy purposes	12
	What it will be used for	6		Having your personal information stolen and used in ways for which you did not consent to.	16		Not if it is structured and managed properly.	8
	Uses of the samples	4		Third parties contacting the donor.	5		moral issues, more than anything else.	6
	health concerns	2		The release of private information if not properly stored.	9		It can create great opportunity	5
	every thing	2		potential discrimination	2		It could foster racial stereotypes depending on the findings. I also worry about ageism in treatment as there are always exceptions	21
	Who is in charge, providing funding, and will benefit.	9		targeted genetic profiling	3		No, just tread with care. Establish a structure that holds people vs groups accountable and get going!	17
	What they plan to do with the information and who is going to have access to this information, both raw and compiled.	22		gaining information about people that could affect their access to health service and insurance	14		Surestimation des facteurs génétiques et biologiques dans la compréhension de la personne et dans l'élaboration des décisions politiques et économiques.	20
	Who will be in control of the samples and data, and who will profit from any biobank or genetic database project I participate in.	24		that companies that I do business with, like insurance, could use that data when providing me services.	17
	The possible benefits of my participation.	6		That the information would be used for something I did not approve of.	13			23.6667
	That the information could not be used against me in anyway or form - such as denial of health insurance, etc...	21		identity theft	2
	Confidentiality and what is the purpose of the research	9		I guess confidential and perhaps misuse of any samples that are infected with some disease	15
	How my information will be protected	6		someone getting access to my DNA for non research projects (underground agency or black market)	15
	The Ethics and the confidentiality.	5		Loss of private information by the donor leading to discrimination of the donor.	13
	The most important information is the end goal of the project. What the samples would be used for and who has access to the database.	25		career dangers and insurance companies have no business seeing these sample or know whose they are	16
	That they would do their utmost to protect my privacy	10		Loss of genetic property, loss of identity and possibly other consequences.	11
	Most important would be the objectives and the confidentiality	9		this information ending up in the wrong hands and used against someone with\out their concent	15
	the confidentiality of and insurance that my samples would not be used other than for ethical uses (ie: any future testing that could be conducted on my sample would cause me to have to pay more for medical insurance, nor be used to discriminate against me or my offspring)	49		the misuse of information	4
	why it is being created/conducted	5		uninformed research	2
	Whether there is any way for me to receive financial incentives for participating.	13		Medical records of donators leaked.	5
	Intention of project security of my identity	7		financial gain by third party organ vendors (those who find compatible donors for a fee)	15
	What the samples are going to be used for	9		Personal information and records about patients can be leaked - same risks that apply to doctor patient confidentiality.	18
	is there potential that it could have some benefit for me in the future.	14		all possible serious consequences	4
	What the data is being used for.	7		Identity theft	2
	How will my personal information be stored.	7		Unwanted contact from a third party for any reason with regard to the information they received as a result of the breach.	22
	I guess if any samples were given that they would be kept confidential and used for research to help studies being done on various disease's and any genetic structure that could be improved.	33		Employers could screen potential candidates for genetic disorders which might impact the number of sick days they'd have to take. Insurance companies could do similar screening for accepting or declining applications.	31
	a synopsis or overall summary of the biobank project	9		Such risks would be generally unknown until an incident happens, as with the Red Cross blood donor disaster several years ago.	21
	Who is conducting the research and what is the project's main goal	12		potential for illegal misuse such as cloning or dna alterations	10
	Its specific goals and how long the samples are retained	10		people would learn about my dna sequencing.	7
	Heritage, and anomalies be they good or bad.. such as immunity or vulnerability to disease, learning abilities or disabilities etcetera.. If I am to donate a part of my self I feel obliged to know what is being done with what I have given.	44		Misuse for purposes other than those originally intended.	8
	Who has access to this BIO BANK?, and what is it used for?	13		Targeted calls, OHIP#, Health Information	5
	what the specific objective is in collecting a sample	9		fear of being identified and singled out in a negative way from stigma to outright discrimination	16
	purpose of research	3		I really haven't thought about it. I don't see any major risks on the surface level, but it would depend on the amount and type of information stored in the database.	31
	The outcome of the use of the samples.	8		being cloned	2
	end use of the data provided	6		no one should be able to collect or access your personal information without consent. breach of trust would be a risk as well as personal info into the wrong hands. . . ie - if insurance company knew of an issue without consent, then you could have trouble getting insurance at a reasonable rate.	54
	How my information will be used	6		your identity	2
	That my samples only used for science and is not shared with other government agencies	15		personal information being released	4
	as detail as it can be	6		I don't actually see how it would harm me with our medical system, but would worry in the US. Also I would not want to be another Henrietta Lacks	29
	What will happen to any sample or data that I submit	11		My main concern would be use of the data by insurance, banking or employers. This can be managed by laws that say you can't use the data in the same way that you can't discriminate by sex. The important part is that researchers will need to be able to build profiles for each sample such as date of birth, smoking, drinking, general health, occupation, location ect. They need to be able to create a…	91
	The purpose and use of my samples and what will be done with my samples at the completion of the project.	21		Medical insureability	2
	the objectives of the project	5		- Mauvaise interprétation des données - Mauvaise qualité de transmission des données (informations manquantes ou inadéquates) - Utilisation des données de manière frauduleuse (gains financiers non partagés adéquatement) - Manque de respect de l'entente préalable avec les personnes ayant fourni les informations - Si l'identité est fournie avec les dossiers médicaux: partage de données parfois déli…	80
	The specific method in which the sample would be used, for what purpose, the nature of the project being worked on, and how it is hoped that results would benefit medical science.	32		Employeur, assurances, justice...	3
	How it is being used, how I am protected from corrupt or evil activities, and what precautions are taken to protect it	22		risque génétique dévoilé à une compagnie d'assurances par exemplbe	9
	genes	1
	samples and date should be secure	6			17.6923
	What the research is about and who it would benefit	10
	The Objectives of the institution	5
	the end result	3
	the reason for the reason for the study	8
	Which specific areas or goals will be persued?	8
	What that information will be used for	7
	what research will be conducted within the project	8
	my privacy is protected	4
	confidentialty	1
	Confidentiality and anonymity	3
	confidential information	2
	confidentiality	1
	Be good and considerate	4
	How samples provided impact or contribute to future quality of life.	11
	p0ssible future illnesses for myself and family and how to manage or avoid them.	14
	I would like to know what topics they are researching and what the results of the studies are	18
	1. Who is responsible for the security of the info, do I hold my local MP responsible when I vote? 2. How do I know this will not be used by insurance companies to discriminate against my children? 3. McGill is a great school but they are managed by a Separatist provincial government, want to know how my data will be treated if Quebec declares its self a sovereign nation? Small but real risk that…	82
	Who will control my samples and data	7
	That the sample is safe kept.	6
	La problématique de recherche (vulgariser à quoi servira la recherche), les méthodes de cueillette de données, avant de faire mon choix. Suite à ma participation, les conclusions. Les rôles et les méthodes pour assurer la confidentialité et la sécurité des données sont à préciser mais sont surtout obligatoires!	48
	Toutes informations à ce sujet s'avère importante à mes yeux...	10
	Des résultats me concernant et ma famille si collateralement ça les touche. Qu'aucune institution tel que des assurances, employeur, gouvernement, etc ne pourrait avoir accès a mes informations ou même savoir que j'aurais participer a des examens génétiques et autres.	40
	La numéro 8 l’obtention d’informations spécifiques et claires à propos des objectifs de recherche d’une biobanque ou d’une base de données génétiques à laquelle vous avez contribué ou pourriez contribuer?	30
	sécurité des renseignements et utilisation de l'information obtenue sur les échantillons fournis	12
		12.8901

## Sheet: Sheet3
			compare to Q19 keywords
		identification of donor	use by 3rd party	Stigma	insurance discrimination	use for profit	use by government	human cloning	use by corporations	identity theft	use for warfare	bioterrorism	breach of trust	contact by 3rd parties	employment discrimination	information made public	use by medical professionals	misuse of resources	loss of individuality	effects on family	disclosure of nonpaternity	research inhibited	safety hazards	loss of property	misinterpretation	disclosure of medical records	use by organ vendors	disclosure of personal information	unknowable	other research	use by banks	loss of information	disclosure of genetic risks	human genetic engineering	use without consent
names and identities being able to be tied to a specific sample		1
stolen, slander		1	1	1
risks including decreased insurance coverages		1	1		1				1																								1
Informaton could be used for harm by terriorists or during warfare			1								1	1
It depends on the nature of the information stored. If all medical records and personal info (SIN numbers, personal information that could be used for ID theft) are stored and stolen the significance of the theft is very large.		1	1							1																1		1
- breach of trust - identity theft - unwanted advertising from other parties		1	1							1			1	1
Insurance companies, employers - private and governmental could possibly gain access to and use this genetic material to search for otherwise undetectable risks for future illness. Which they could use to deny service, employment, pensions etc...		1	1		1		1		1						1
that someone's medical history should become public																1										1
public finding out information, health professionals who don't need to know having access, accessibility to information, cooperations and companies having access to information			1						1							1	1
identity theft and misuse of resources.		1	1							1								1
stolen by other parties			1
inability to get insurance					1				1
loss of invidiualuiity																			1
People may not want to disclose to family members the results of their genetics tests because of potential discrimination by insurance companies and concerns that test results may make the family uninsurable.		1	1		1				1											1
risk of personal information being divulged		1																										1
DNA identity theft		1	1							1
Info could be obtained by insurance companies who could then deny service or compensation to the owner of the genetic info		1	1		1				1
breach of trust.													1
Risk of donors being denied Life Insurance or Extended Health, or of cost soaring. Potential of one's family being included in above. Potential disclosure of one's ancestoral background, genetic link outside own accepted family line.		1	1		1				1											1	1												1
Specific patient medical information MUST be kept confidential at all times. Failure to do this has a wide array of possible problems, from improper use of information, which could hurt donors, to the breach making people not willing to allow their tissue/DNA to be avaiable for any kind of research.			1										1									1				1
This is kind of a dumb question, the most important thing in my opinion is to keep my identity kept confidential or I would NOT want to participate. If there are people willing to breach the security to obtain information then it must be for monetary value or to exploit the people that are supplying samples. Either wa it is not acceptable and makes me not even want to get involved, I already have…			1			1			1																			1
There are many potential threats as technology becomes more and more advanced. Illegal cloning and identity theft come to mind.		1						1		1
Loss of health insurance; intrusion of privacy by private or goverment agencies.		1	1		1		1		1																								1
family or friends of those that contributed may be morally offended or hurt if names and information is breached. Donor is made a subject of criticism by public/media etc. Research is inhibited from moving forward.				1												1				1		1						1
Having your personal information stolen and used in ways for which you did not consent to.			1																									1							1
Third parties contacting the donor.		1	1											1
The release of private information if not properly stored.																												1
potential discrimination		1		1
targeted genetic profiling		1
gaining information about people that could affect their access to health service and insurance					1
that companies that I do business with, like insurance, could use that data when providing me services.		1			1				1																								1
That the information would be used for something I did not approve of.			1
identity theft		1	1							1
I guess confidential and perhaps misuse of any samples that are infected with some disease																							1
someone getting access to my DNA for non research projects (underground agency or black market)			1
Loss of private information by the donor leading to discrimination of the donor.		1		1																								1
career dangers and insurance companies have no business seeing these sample or know whose they are		1	1		1				1						1																		1
Loss of genetic property, loss of identity and possibly other consequences.		1								1														1
this information ending up in the wrong hands and used against someone with\out their concent		1	1
the misuse of information			1
uninformed research																									1					1
Medical records of donators leaked.																										1
Medical records of donators leaked.			1			1																					1
Personal information and records about patients can be leaked - same risks that apply to doctor patient confidentiality.																												1
all possible serious consequences
Identity theft		1	1							1
Unwanted contact from a third party for any reason with regard to the information they received as a result of the breach.		1	1											1
Employers could screen potential candidates for genetic disorders which might impact the number of sick days they'd have to take. Insurance companies could do similar screening for accepting or declining applications.		1	1		1				1						1																		1
Such risks would be generally unknown until an incident happens, as with the Red Cross blood donor disaster several years ago.																													1
potential for illegal misuse such as cloning or dna alterations			1					1																										1
people would learn about my dna sequencing.																1
Misuse for purposes other than those originally intended.			1																																t
Targeted calls, OHIP#, Health Information		1	1											1												1
fear of being identified and singled out in a negative way from stigma to outright discrimination		1		1
I really haven't thought about it. I don't see any major risks on the surface level, but it would depend on the amount and type of information stored in the database.
being cloned								1
no one should be able to collect or access your personal information without consent. breach of trust would be a risk as well as personal info into the wrong hands. . . ie - if insurance company knew of an issue without consent, then you could have trouble getting insurance at a reasonable rate.		1	1		1				1				1															1					1		1
your identity		1	1							1
personal information being released																												1
I don't actually see how it would harm me with our medical system, but would worry in the US. Also I would not want to be another Henrietta Lacks			1																											1
My main concern would be use of the data by insurance, banking or employers. This can be managed by laws that say you can't use the data in the same way that you can't discriminate by sex. The important part is that researchers will need to be able to build profiles for each sample such as date of birth, smoking, drinking, general health, occupation, location ect. They need to be able to create a…		1	1		1				1						1																1		1
Medical insureability		1	1		1				1																								1
- Mauvaise interprétation des données - Mauvaise qualité de transmission des données (informations manquantes ou inadéquates) - Utilisation des données de manière frauduleuse (gains financiers non partagés adéquatement) - Manque de respect de l'entente préalable avec les personnes ayant fourni les informations - Si l'identité est fournie avec les dossiers médicaux: partage de données parfois déli…		1	1			1							1		1										1							1
Employeur, assurances, justice...		1	1		1				1						1																		1
risque génétique dévoilé à une compagnie d'assurances par exemplbe		1	1		1				1																								1
		identification of donor	use by 3rd party	Stigma	insurance discrimination	use for profit	use by government	human cloning	use by corporations	identity theft	use for warfare	bioterrorism	breach of trust	contact by 3rd parties	employment discrimination	information made public	use by medical professionals	misuse of resources	loss of individuality	effects on family	disclosure of nonpaternity	research inhibited	safety hazards	loss of property	misinterpretation	disclosure of medical records	use by organ vendors	disclosure of personal information	unknowable	other research	use by banks	loss of information	disclosure of genetic risks	human genetic engineering	use without consent
		35	39	5	16	3	2	3	17	9	1	1	5	4	6	4	1	1	1	3	1	2	1	1	2	5	1	10	1	2	1	1	11	1	2
